# Supplementary material for: A new species of Leptobrachella (Anura, Megophryidae) from Guizhou Province, China
Source: Zookeys. 2020 Apr 1;923:115–40. doi: 10.3897/zookeys.923.47172 (PMC7142167; doi:10.3897/zookeys.923.47172)
Supplement: XML Treatment for Leptobrachella suiyangensis [file zookeys.923.47172-treatment1.xml]

<!DOCTYPE tp:taxon-treatment
  PUBLIC "-//TaxonX//DTD Taxonomic Treatment Publishing DTD v0 20100105//EN" "tax-treatment-NSO.dtd">
<tp:taxon-treatment xmlns:tp="http://www.plazi.org/taxpub"><tp:treatment-meta><kwd-group><label>Taxon classification</label><kwd><named-content xmlns:xlink="http://www.w3.org/1999/xlink" content-type="kingdom">Animalia</named-content></kwd><kwd><named-content xmlns:xlink="http://www.w3.org/1999/xlink" content-type="order">Anura</named-content></kwd><kwd><named-content xmlns:xlink="http://www.w3.org/1999/xlink" content-type="family">Megophryidae</named-content></kwd></kwd-group><mixed-citation publication-type="journal"><person-group><name><surname>Luo</surname><given-names>Tao</given-names></name><name><surname>Xiao</surname><given-names>Ning</given-names></name><name><surname>Gao</surname><given-names>Kai</given-names></name><name><surname>Zhou</surname><given-names>Jiang</given-names></name></person-group><article-title>A new species of <italic><tp:taxon-name><tp:taxon-name-part taxon-name-part-type="genus" reg="Leptobrachella">Leptobrachella</tp:taxon-name-part></tp:taxon-name></italic> (<tp:taxon-name><tp:taxon-name-part taxon-name-part-type="order">Anura</tp:taxon-name-part></tp:taxon-name>, <tp:taxon-name><tp:taxon-name-part taxon-name-part-type="family">Megophryidae</tp:taxon-name-part></tp:taxon-name>) from Guizhou Province, China</article-title><source>Zookeys</source><day>01</day><month>4</month><year>2020</year><volume>923</volume><fpage>115</fpage><lpage>140</lpage><pub-id pub-id-type="doi">10.3897/zookeys.923.47172</pub-id></mixed-citation></tp:treatment-meta><tp:nomenclature><tp:taxon-name><object-id xmlns:xlink="http://www.w3.org/1999/xlink" content-type="arpha" xlink:type="simple">1238D0CA-8EE7-5DF7-A939-3D20F46EDE06</object-id>
              <tp:taxon-name-part taxon-name-part-type="genus" reg="Leptobrachella">Leptobrachella</tp:taxon-name-part>
              <tp:taxon-name-part taxon-name-part-type="species" reg="suiyangensis">suiyangensis</tp:taxon-name-part>
              <object-id xmlns:xlink="http://www.w3.org/1999/xlink" content-type="zoobank" xlink:type="simple">http://zoobank.org/75EDCF88-0293-40E9-83FE-47785145864C</object-id>
            </tp:taxon-name><tp:taxon-status xmlns:xlink="http://www.w3.org/1999/xlink" xlink:type="simple">sp. nov.</tp:taxon-status><xref ref-type="table" rid="T3">Table 3</xref><xref ref-type="fig" rid="F3">, Figs 3</xref><xref ref-type="fig" rid="F4">, 4</xref></tp:nomenclature><tp:treatment-sec sec-type="type material" id="SECID0E5RBI"><title>Type material.</title><p><bold><italic>Holotype.</italic></bold> GZNU20180606007, adult male, collected by Tao Luo (TL hereafter) on 7 June 2018 from the Huoqiuba Nature Reserve (28.4805°N, 107.0764°E, 1501 m. a.s.l.; Fig. <xref ref-type="fig" rid="F1">1</xref>), Suiyang County, Guizhou Province, China.</p><p><bold><italic>Paratypes.</italic></bold> Five adult males (GZNU20180606002, GZNU20180606005, GZNU20180606006, GZNU20180606008), and three adult females (GZNU20180606001, GZNU20180606003, GZNU20180606004). They were collected from the holotype locality on 6 June 2018.</p></tp:treatment-sec><tp:treatment-sec sec-type="etymology" id="SECID0EUSBI"><title>Etymology.</title><p>The specific epithet “<tp:taxon-name><tp:taxon-name-part taxon-name-part-type="genus" reg="Leptobrachella"/><tp:taxon-name-part taxon-name-part-type="species" reg="suiyangensis">suiyangensis</tp:taxon-name-part></tp:taxon-name>” refers to the name of the holotype locality, Taibai Town in Suiyang County of Guizohu Province, China. We suggest as its English name “Suiyang Leaf-litter Toad,” and its Chinese name as “Sui Yang Zhang Tu Chan (绥阳掌突蟾)”.</p><table-wrap id="T3" position="float" orientation="portrait"><label>Table 3.</label><caption><p>Measurements (in mm) of the type series of <italic><tp:taxon-name><tp:taxon-name-part taxon-name-part-type="genus" reg="Leptobrachella">Leptobrachella</tp:taxon-name-part> <tp:taxon-name-part taxon-name-part-type="species" reg="suiyangensis">suiyangensis</tp:taxon-name-part></tp:taxon-name></italic><bold>sp.nov.</bold> (H = holotype, P = paratype,M= male, F= female, another abbreviations defined in text).</p></caption><table id="TID0EAIAK" rules="all"><tbody><tr><td rowspan="1" colspan="1">
                      <bold>Specimen</bold>
                    </td><td rowspan="1" colspan="1">
                      <bold>Type status</bold>
                    </td><td rowspan="1" colspan="1">
                      <bold>Sex</bold>
                    </td><td rowspan="1" colspan="1">
                      <bold><abbrev xmlns:xlink="http://www.w3.org/1999/xlink" xlink:title="snout-vent length" id="ABBRID0EVUBI" xlink:type="simple">SVL</abbrev></bold>
                    </td><td rowspan="1" colspan="1">
                      <bold><abbrev xmlns:xlink="http://www.w3.org/1999/xlink" xlink:title="head length" id="ABBRID0E5UBI" xlink:type="simple">HDL</abbrev></bold>
                    </td><td rowspan="1" colspan="1">
                      <bold><abbrev xmlns:xlink="http://www.w3.org/1999/xlink" xlink:title="head width" id="ABBRID0EHVBI" xlink:type="simple">HDW</abbrev></bold>
                    </td><td rowspan="1" colspan="1">
                      <bold><abbrev xmlns:xlink="http://www.w3.org/1999/xlink" xlink:title="snout length" id="ABBRID0EQVBI" xlink:type="simple">SNT</abbrev></bold>
                    </td><td rowspan="1" colspan="1">
                      <bold><abbrev xmlns:xlink="http://www.w3.org/1999/xlink" xlink:title="eye diameter" id="ABBRID0EZVBI" xlink:type="simple">EYE</abbrev></bold>
                    </td><td rowspan="1" colspan="1">
                      <bold><abbrev xmlns:xlink="http://www.w3.org/1999/xlink" xlink:title="interorbital distance" id="ABBRID0ECWBI" xlink:type="simple">IOD</abbrev></bold>
                    </td><td rowspan="1" colspan="1">
                      <bold><abbrev xmlns:xlink="http://www.w3.org/1999/xlink" xlink:title="internasal distance" id="ABBRID0ELWBI" xlink:type="simple">IND</abbrev></bold>
                    </td><td rowspan="1" colspan="1">
                      <bold><abbrev xmlns:xlink="http://www.w3.org/1999/xlink" xlink:title="upper eyelid width" id="ABBRID0EUWBI" xlink:type="simple">UEW</abbrev></bold>
                    </td><td rowspan="1" colspan="1">
                      <bold><abbrev xmlns:xlink="http://www.w3.org/1999/xlink" xlink:title="nostril-eyelid length" id="ABBRID0E4WBI" xlink:type="simple">NEL</abbrev></bold>
                    </td><td rowspan="1" colspan="1">
                      <bold><abbrev xmlns:xlink="http://www.w3.org/1999/xlink" xlink:title="nostril-snout length" id="ABBRID0EGXBI" xlink:type="simple">NSL</abbrev></bold>
                    </td><td rowspan="1" colspan="1">
                      <bold><abbrev xmlns:xlink="http://www.w3.org/1999/xlink" xlink:title="tympanum diameter" id="ABBRID0EPXBI" xlink:type="simple">TMP</abbrev></bold>
                    </td><td rowspan="1" colspan="1">
                      <bold><abbrev xmlns:xlink="http://www.w3.org/1999/xlink" xlink:title="tympanum-eye distance" id="ABBRID0EYXBI" xlink:type="simple">TEY</abbrev></bold>
                    </td><td rowspan="1" colspan="1">
                      <bold><abbrev xmlns:xlink="http://www.w3.org/1999/xlink" xlink:title="tibia length" id="ABBRID0EBYBI" xlink:type="simple">TIB</abbrev></bold>
                    </td><td rowspan="1" colspan="1">
                      <bold>HND</bold>
                    </td><td rowspan="1" colspan="1">
                      <bold><abbrev xmlns:xlink="http://www.w3.org/1999/xlink" xlink:title="length of the lower arm and hand" id="ABBRID0EQYBI" xlink:type="simple">LAHL</abbrev></bold>
                    </td><td rowspan="1" colspan="1">
                      <bold><abbrev xmlns:xlink="http://www.w3.org/1999/xlink" xlink:title="hindlimb length" id="ABBRID0EZYBI" xlink:type="simple">HLL</abbrev></bold>
                    </td><td rowspan="1" colspan="1">
                      <bold><abbrev xmlns:xlink="http://www.w3.org/1999/xlink" xlink:title="foot length" id="ABBRID0ECZBI" xlink:type="simple">FOT</abbrev></bold>
                    </td></tr><tr><td rowspan="1" colspan="1">GZNU20180606007</td><td rowspan="1" colspan="1">H</td><td rowspan="1" colspan="1">M</td><td rowspan="1" colspan="1">28.7</td><td rowspan="1" colspan="1">9.9</td><td rowspan="1" colspan="1">9.3</td><td rowspan="1" colspan="1">4.1</td><td rowspan="1" colspan="1">2.4</td><td rowspan="1" colspan="1">2.9</td><td rowspan="1" colspan="1">2.8</td><td rowspan="1" colspan="1">1.6</td><td rowspan="1" colspan="1">2.8</td><td rowspan="1" colspan="1">1.1</td><td rowspan="1" colspan="1">2.1</td><td rowspan="1" colspan="1">1.1</td><td rowspan="1" colspan="1">13.1</td><td rowspan="1" colspan="1">7.2</td><td rowspan="1" colspan="1">13.4</td><td rowspan="1" colspan="1">43.3</td><td rowspan="1" colspan="1">12.5</td></tr><tr><td rowspan="1" colspan="1">GZNU20180606008</td><td rowspan="1" colspan="1">P</td><td rowspan="1" colspan="1">M</td><td rowspan="1" colspan="1">29.2</td><td rowspan="1" colspan="1">10.5</td><td rowspan="1" colspan="1">9.8</td><td rowspan="1" colspan="1">4.6</td><td rowspan="1" colspan="1">2.8</td><td rowspan="1" colspan="1">2.8</td><td rowspan="1" colspan="1">2.9</td><td rowspan="1" colspan="1">2.1</td><td rowspan="1" colspan="1">2.3</td><td rowspan="1" colspan="1">1.7</td><td rowspan="1" colspan="1">1.2</td><td rowspan="1" colspan="1">1.9</td><td rowspan="1" colspan="1">13.4</td><td rowspan="1" colspan="1">7.0</td><td rowspan="1" colspan="1">13.2</td><td rowspan="1" colspan="1">43.4</td><td rowspan="1" colspan="1">12.9</td></tr><tr><td rowspan="1" colspan="1">GZNU20180606002</td><td rowspan="1" colspan="1">P</td><td rowspan="1" colspan="1">M</td><td rowspan="1" colspan="1">29.7</td><td rowspan="1" colspan="1">12.1</td><td rowspan="1" colspan="1">10.1</td><td rowspan="1" colspan="1">5.0</td><td rowspan="1" colspan="1">3.9</td><td rowspan="1" colspan="1">3.2</td><td rowspan="1" colspan="1">3.7</td><td rowspan="1" colspan="1">3.1</td><td rowspan="1" colspan="1">2.3</td><td rowspan="1" colspan="1">1.3</td><td rowspan="1" colspan="1">2.3</td><td rowspan="1" colspan="1">1.4</td><td rowspan="1" colspan="1">13.8</td><td rowspan="1" colspan="1">7.1</td><td rowspan="1" colspan="1">13.3</td><td rowspan="1" colspan="1">44.4</td><td rowspan="1" colspan="1">12.3</td></tr><tr><td rowspan="1" colspan="1">GZNU20180606005</td><td rowspan="1" colspan="1">P</td><td rowspan="1" colspan="1">M</td><td rowspan="1" colspan="1">29.0</td><td rowspan="1" colspan="1">11.8</td><td rowspan="1" colspan="1">10.3</td><td rowspan="1" colspan="1">4.5</td><td rowspan="1" colspan="1">3.3</td><td rowspan="1" colspan="1">3.4</td><td rowspan="1" colspan="1">3.1</td><td rowspan="1" colspan="1">2.0</td><td rowspan="1" colspan="1">2.7</td><td rowspan="1" colspan="1">1.1</td><td rowspan="1" colspan="1">1.9</td><td rowspan="1" colspan="1">1.6</td><td rowspan="1" colspan="1">13.5</td><td rowspan="1" colspan="1">6.5</td><td rowspan="1" colspan="1">13.4</td><td rowspan="1" colspan="1">41.8</td><td rowspan="1" colspan="1">12.9</td></tr><tr><td rowspan="1" colspan="1">GZNU20180606006</td><td rowspan="1" colspan="1">P</td><td rowspan="1" colspan="1">M</td><td rowspan="1" colspan="1">29.2</td><td rowspan="1" colspan="1">11.4</td><td rowspan="1" colspan="1">10.4</td><td rowspan="1" colspan="1">4.0</td><td rowspan="1" colspan="1">3.8</td><td rowspan="1" colspan="1">3.2</td><td rowspan="1" colspan="1">3.2</td><td rowspan="1" colspan="1">2.6</td><td rowspan="1" colspan="1">2.6</td><td rowspan="1" colspan="1">2.2</td><td rowspan="1" colspan="1">1.8</td><td rowspan="1" colspan="1">1.3</td><td rowspan="1" colspan="1">13.6</td><td rowspan="1" colspan="1">7.4</td><td rowspan="1" colspan="1">13.3</td><td rowspan="1" colspan="1">42.8</td><td rowspan="1" colspan="1">12.6</td></tr><tr><td rowspan="1" colspan="1">GZNU20180606001</td><td rowspan="1" colspan="1">P</td><td rowspan="1" colspan="1">F</td><td rowspan="1" colspan="1">32.0</td><td rowspan="1" colspan="1">12.6</td><td rowspan="1" colspan="1">10.7</td><td rowspan="1" colspan="1">4.7</td><td rowspan="1" colspan="1">3.7</td><td rowspan="1" colspan="1">3.5</td><td rowspan="1" colspan="1">3.5</td><td rowspan="1" colspan="1">3.0</td><td rowspan="1" colspan="1">2.4</td><td rowspan="1" colspan="1">1.3</td><td rowspan="1" colspan="1">2.6</td><td rowspan="1" colspan="1">1.7</td><td rowspan="1" colspan="1">15.2</td><td rowspan="1" colspan="1">7.1</td><td rowspan="1" colspan="1">13.4</td><td rowspan="1" colspan="1">44.7</td><td rowspan="1" colspan="1">13.9</td></tr><tr><td rowspan="1" colspan="1">GZNU20180606003</td><td rowspan="1" colspan="1">P</td><td rowspan="1" colspan="1">F</td><td rowspan="1" colspan="1">30.5</td><td rowspan="1" colspan="1">10.3</td><td rowspan="1" colspan="1">10.9</td><td rowspan="1" colspan="1">4.7</td><td rowspan="1" colspan="1">3.7</td><td rowspan="1" colspan="1">3.1</td><td rowspan="1" colspan="1">3.1</td><td rowspan="1" colspan="1">2.2</td><td rowspan="1" colspan="1">2.3</td><td rowspan="1" colspan="1">1.5</td><td rowspan="1" colspan="1">3.5</td><td rowspan="1" colspan="1">1.4</td><td rowspan="1" colspan="1">15.2</td><td rowspan="1" colspan="1">7.4</td><td rowspan="1" colspan="1">13.8</td><td rowspan="1" colspan="1">45.3</td><td rowspan="1" colspan="1">16.6</td></tr><tr><td rowspan="1" colspan="1">GZNU20180606004</td><td rowspan="1" colspan="1">P</td><td rowspan="1" colspan="1">F</td><td rowspan="1" colspan="1">33.5</td><td rowspan="1" colspan="1">13.1</td><td rowspan="1" colspan="1">12.1</td><td rowspan="1" colspan="1">4.9</td><td rowspan="1" colspan="1">3.6</td><td rowspan="1" colspan="1">3.1</td><td rowspan="1" colspan="1">3.6</td><td rowspan="1" colspan="1">2.8</td><td rowspan="1" colspan="1">3.1</td><td rowspan="1" colspan="1">1.8</td><td rowspan="1" colspan="1">3.8</td><td rowspan="1" colspan="1">1.7</td><td rowspan="1" colspan="1">17.4</td><td rowspan="1" colspan="1">8.1</td><td rowspan="1" colspan="1">16.7</td><td rowspan="1" colspan="1">53.8</td><td rowspan="1" colspan="1">14.4</td></tr></tbody></table></table-wrap></tp:treatment-sec><tp:treatment-sec sec-type="diagnosis" id="SECID0EOICI"><title>Diagnosis.</title><p>The specimens were assigned to the genus <italic><tp:taxon-name><tp:taxon-name-part taxon-name-part-type="genus" reg="Leptobrachella">Leptobrachella</tp:taxon-name-part></tp:taxon-name></italic> on the basis of the following characters: (1) small body size; (2) having an elevated inner metacarpal tubercle; (3) having macro-glands on body (including supra-axillary, femoral and ventrolateral glands); (4) lacking vomerine teeth; (5) having small tubercles on eyelids; (6) anterior tip of snout with whitish vertical bar (<xref ref-type="bibr" rid="B9">Dubois 1983</xref>; <xref ref-type="bibr" rid="B46">Matsui 1997</xref>, <xref ref-type="bibr" rid="B47">2006</xref>; <xref ref-type="bibr" rid="B43">Lathrop et al. 1998</xref>; <xref ref-type="bibr" rid="B11">Delorme et al. 2006</xref>; <xref ref-type="bibr" rid="B12">Das et al. 2010</xref>). <italic><tp:taxon-name><tp:taxon-name-part taxon-name-part-type="genus" reg="Leptobrachella">Leptobrachella</tp:taxon-name-part> <tp:taxon-name-part taxon-name-part-type="species" reg="suiyangensis">suiyangensis</tp:taxon-name-part></tp:taxon-name></italic> sp. nov. can be distinguished from its congeners by referring to the following characters: (1) small body size (<abbrev xmlns:xlink="http://www.w3.org/1999/xlink" xlink:title="snout-vent length" id="ABBRID0E5JCI" xlink:type="simple">SVL</abbrev> 28.7–29.7 mm in males, 30.5–33.5 mm in females); (2) dorsal skin shagreened, with some of the granules forming longitudinal short skin ridges; (3) tympanum distinctly discernible, slightly concave, with a deep, black, supratympanic line; (4) ventrolateral glands are distinct, forming a dotted line; (5) dorsal surface shagreened and granular, lacking enlarged tubercles or warts, with some of the granules forming short longitudinal folds; (6) flanks with several distinct and large dark blotches; (7) ventral surface of throat grey-white, and surface of chest and belly yellowish creamy-white with marbled texture or with irregular light brown speckling; (8) supra-axillary, femoral, pectoral and ventrolateral glands are distinctly visible; (9) absence of webbing and lateral fringes on fingers, and toes feature rudimentary webbing and a weak lateral fringes; (10) relatively short hindlimbs (<abbrev xmlns:xlink="http://www.w3.org/1999/xlink" xlink:title="tibia length" id="ABBRID0ECKCI" xlink:type="simple">TIB</abbrev>/<abbrev xmlns:xlink="http://www.w3.org/1999/xlink" xlink:title="snout-vent length" id="ABBRID0EGKCI" xlink:type="simple">SVL</abbrev> ratio in males 0.46–0.47); (11) longitudinal ridges under the toes are interrupted at the articulations; (12) relative finger lengths I &lt;II &lt; IV &lt; III, relative toe lengths I &lt; II &lt; V &lt; III &lt; IV; (13) dorsum greyish-brown, with small light-orange granules and distinct darker brown markings scattered with irregular light-orange pigmentation, and bicolored iris, coppery orange on the upper half and silver grey on the lower half.</p><p><bold>Description of the holotype.</bold> GZNU20180606007 (adult male), small body size (<abbrev xmlns:xlink="http://www.w3.org/1999/xlink" xlink:title="snout-vent length" id="ABBRID0EOKCI" xlink:type="simple">SVL</abbrev> 28.7 mm); the head length is slightly larger than the head width (<abbrev xmlns:xlink="http://www.w3.org/1999/xlink" xlink:title="head length" id="ABBRID0ESKCI" xlink:type="simple">HDL</abbrev>/<abbrev xmlns:xlink="http://www.w3.org/1999/xlink" xlink:title="head width" id="ABBRID0EWKCI" xlink:type="simple">HDW</abbrev> ratio 1.06); the snout is slightly protruding, projecting beyond the margin of the lower jaw; the nostril is between the snout and the eye (<abbrev xmlns:xlink="http://www.w3.org/1999/xlink" xlink:title="nostril-snout length" id="ABBRID0E1KCI" xlink:type="simple">NSL</abbrev>/<abbrev xmlns:xlink="http://www.w3.org/1999/xlink" xlink:title="nostril-eyelid length" id="ABBRID0E5KCI" xlink:type="simple">NEL</abbrev> ratio 0.39); the canthus rostralis is gently rounded; the loreal region is slightly concave; the interorbital space is flat; larger (<abbrev xmlns:xlink="http://www.w3.org/1999/xlink" xlink:title="interorbital distance" id="ABBRID0ECLCI" xlink:type="simple">IOD</abbrev> 2.9 mm) than the upper eyelid (1.6 mm in width), and the internarial distance is 2.8 mm; with vertical pupil; snout length is slightly larger than eye diameter (<abbrev xmlns:xlink="http://www.w3.org/1999/xlink" xlink:title="snout length" id="ABBRID0EGLCI" xlink:type="simple">SNT</abbrev>/<abbrev xmlns:xlink="http://www.w3.org/1999/xlink" xlink:title="eye diameter" id="ABBRID0EKLCI" xlink:type="simple">EYE</abbrev> ratio 1.71); tympanum is distinct and rounded, its diameter (<abbrev xmlns:xlink="http://www.w3.org/1999/xlink" xlink:title="tympanum diameter" id="ABBRID0EOLCI" xlink:type="simple">TMP</abbrev> 2.1 mm) is smaller than that of the eye diameter (<abbrev xmlns:xlink="http://www.w3.org/1999/xlink" xlink:title="eye diameter" id="ABBRID0ESLCI" xlink:type="simple">EYE</abbrev> 2.4 mm) and longer than the tympanum-eye distance (<abbrev xmlns:xlink="http://www.w3.org/1999/xlink" xlink:title="tympanum diameter" id="ABBRID0EWLCI" xlink:type="simple">TMP</abbrev>/<abbrev xmlns:xlink="http://www.w3.org/1999/xlink" xlink:title="tympanum-eye distance" id="ABBRID0E1LCI" xlink:type="simple">TEY</abbrev> ratio 1.91); deep black supratympanic line is present; weakly black supratympanic line exists (Fig. <xref ref-type="fig" rid="F3">3C</xref>); tympanic rim is distinctly elevated relative to the skin of the temporal region; supratympanic ridge is distinct, extending from the eye to the supra-axillary gland; a few indistinct tubercles present on supratympanic ridge; absent vomerine teeth; vocal sac openings is slit-like, located posterior-laterally on the floor of the mouth close to the margins of the mandible; long and wide tongue, with a small shallow notch at the posterior tip.</p><fig id="F3" position="float" orientation="portrait"><object-id xmlns:xlink="http://www.w3.org/1999/xlink" content-type="doi" xlink:type="simple">10.3897/zookeys.923.47172.figure3</object-id><object-id xmlns:xlink="http://www.w3.org/1999/xlink" content-type="arpha" xlink:type="simple">045DC2EC-547D-534F-A795-6AF3E6BFB479</object-id><label>Figure 3.</label><caption><p>Holotype of <italic><tp:taxon-name><tp:taxon-name-part taxon-name-part-type="genus" reg="Leptobrachella">Leptobrachella</tp:taxon-name-part> <tp:taxon-name-part taxon-name-part-type="species" reg="suiyangensis">suiyangensis</tp:taxon-name-part></tp:taxon-name></italic> sp. nov. (GZNU20180606007) in life. <bold>A</bold> Dorsal view <bold>B</bold> Dorsolateral view <bold>C</bold> Ventral view <bold>D</bold> Right eye shown iris coloration <bold>E</bold> Volar view of the left hand <bold>F</bold> Plantar view of the left foot.</p></caption><graphic xmlns:xlink="http://www.w3.org/1999/xlink" xlink:href="zookeys-923-115-g003.jpg" position="float" orientation="portrait" xlink:type="simple" id="oo_396510.jpg"><uri content-type="original_file" xlink:type="simple">https://binary.pensoft.net/fig/396510</uri></graphic></fig><p>The tips of the fingers are rounded, slightly swollen; relative finger lengths are presented as: I &lt;II &lt; IV &lt; III; nuptial pad is absent; absent subarticular tubercles (Fig. <xref ref-type="fig" rid="F3">3F</xref>); a large, round inner palmar tubercle is distinctly separated from a small, round outer palmar tubercle; finger webbing and dermal fringes absent. Toe tips are similar to those of the fingers; the relative toe length is presented as: I &lt;II &lt;V&lt;III &lt;IV; absent subarticular tubercles; distinct dermal ridges present under the 3<sup>rd</sup> to 5<sup>th</sup> toes; pronounced larger, oval inner metatarsal tubercle, outer metatarsal tubercle is absent; rudimentary toe webbing; weak lateral fringes present on all toes. Tibia is slightly shorter than half of the snout-vent length (<abbrev xmlns:xlink="http://www.w3.org/1999/xlink" xlink:title="tibia length" id="ABBRID0EQNCI" xlink:type="simple">TIB</abbrev>/<abbrev xmlns:xlink="http://www.w3.org/1999/xlink" xlink:title="snout-vent length" id="ABBRID0EUNCI" xlink:type="simple">SVL</abbrev> ratio 0.46); tibiotarsal articulation reaches to the anterior eye; heels meet each other when thighs are appressed at right angles referring to the body.</p><p>Dorsal skin is shagreened and scattered with fine and rounded granules, some of the granules forming short longitudinal folds; ventral skin smooth; large pectoral gland, elongated oval, 1.5 mm in length; small femoral gland, rounded, 0.7 mm in diameter, situated on the posteroventral surface of the thigh, closer to tibiotarsal articulation than to the vent; risen supra-axillary gland, 1.3 mm in diameter; ventrolateral gland is distinct as small white dots forming an incomplete line (Fig. <xref ref-type="fig" rid="F3">3D</xref>).</p><p><bold>Measurements of holotype (in mm).</bold> Holotype: <abbrev xmlns:xlink="http://www.w3.org/1999/xlink" xlink:title="snout-vent length" id="ABBRID0ECOCI" xlink:type="simple">SVL</abbrev> 28.7, <abbrev xmlns:xlink="http://www.w3.org/1999/xlink" xlink:title="head length" id="ABBRID0EGOCI" xlink:type="simple">HDL</abbrev> 9.9, <abbrev xmlns:xlink="http://www.w3.org/1999/xlink" xlink:title="head width" id="ABBRID0EKOCI" xlink:type="simple">HDW</abbrev> 9.3, <abbrev xmlns:xlink="http://www.w3.org/1999/xlink" xlink:title="snout length" id="ABBRID0EOOCI" xlink:type="simple">SNT</abbrev> 4.1, <abbrev xmlns:xlink="http://www.w3.org/1999/xlink" xlink:title="eye diameter" id="ABBRID0ESOCI" xlink:type="simple">EYE</abbrev> 2.4, <abbrev xmlns:xlink="http://www.w3.org/1999/xlink" xlink:title="interorbital distance" id="ABBRID0EWOCI" xlink:type="simple">IOD</abbrev> 2.9, INT 2.8, <abbrev xmlns:xlink="http://www.w3.org/1999/xlink" xlink:title="upper eyelid width" id="ABBRID0E1OCI" xlink:type="simple">UEW</abbrev> 1.6, <abbrev xmlns:xlink="http://www.w3.org/1999/xlink" xlink:title="nostril-eyelid length" id="ABBRID0E5OCI" xlink:type="simple">NEL</abbrev> 2.8, <abbrev xmlns:xlink="http://www.w3.org/1999/xlink" xlink:title="nostril-snout length" id="ABBRID0ECPCI" xlink:type="simple">NSL</abbrev> 1.1, <abbrev xmlns:xlink="http://www.w3.org/1999/xlink" xlink:title="tympanum diameter" id="ABBRID0EGPCI" xlink:type="simple">TMP</abbrev> 2.1, <abbrev xmlns:xlink="http://www.w3.org/1999/xlink" xlink:title="tympanum-eye distance" id="ABBRID0EKPCI" xlink:type="simple">TEY</abbrev> 1.1, <abbrev xmlns:xlink="http://www.w3.org/1999/xlink" xlink:title="tibia length" id="ABBRID0EOPCI" xlink:type="simple">TIB</abbrev> 13.1, HND 7.2, <abbrev xmlns:xlink="http://www.w3.org/1999/xlink" xlink:title="length of the lower arm and hand" id="ABBRID0ESPCI" xlink:type="simple">LAHL</abbrev> 13.4, <abbrev xmlns:xlink="http://www.w3.org/1999/xlink" xlink:title="hindlimb length" id="ABBRID0EWPCI" xlink:type="simple">HLL</abbrev> 43.3, <abbrev xmlns:xlink="http://www.w3.org/1999/xlink" xlink:title="foot length" id="ABBRID0E1PCI" xlink:type="simple">FOT</abbrev> 12.5.</p><p><bold>Coloration of holotype in life.</bold> Dorsal skin purple-brown; brown-purplish with dark-brown marks between the eyes and the scapular region, which are scattered with some deep yellow-orange granules more concentrated on the upper eyelid (Fig. <xref ref-type="fig" rid="F3">3C</xref>). A dark brown ϒ-pattern exists between eyes, linked with dark brown W-shaped marks between axillae. Tympanum is light brown-grey; black-brown tubercles present on dorsum of the body and the limb; those on dorsal side are much more distinct and dense; anterior upper lip features distinct blackish-brown patches; transverse dark-brown bars exist on dorsal surface of the limbs two or three (elbow and upper arms are an exception); indistinct black or brown blotches present on the flanks from groin to axilla; elbow and upper arms have no dark bars but with distinct dark-orange coloration; fingers and toes show indistinct brown blotches; a black spot is present on the loreal region; lower edge of the upper drum ridge is prominently black; ventral surface of the throat is grey-white, and surface of chest and belly is yellowish creamy-white, ventral part with distinct or indistinct light brown speckling mixed with marble texture; ventral surface of the thighs is dark grey and scattered with small light white spots. Supra-axillary gland milky yellow; iris is bicolored, coppery orange on the upper half and silver grey on the lower half.</p><fig id="F4" position="float" orientation="portrait"><object-id xmlns:xlink="http://www.w3.org/1999/xlink" content-type="doi" xlink:type="simple">10.3897/zookeys.923.47172.figure4</object-id><object-id xmlns:xlink="http://www.w3.org/1999/xlink" content-type="arpha" xlink:type="simple">4B3CEE63-288F-501C-9833-8EF6BA23CB55</object-id><label>Figure 4.</label><caption><p>Holotype of <italic><tp:taxon-name><tp:taxon-name-part taxon-name-part-type="genus" reg="Leptobrachella">Leptobrachella</tp:taxon-name-part> <tp:taxon-name-part taxon-name-part-type="species" reg="suiyangensis">suiyangensis</tp:taxon-name-part></tp:taxon-name></italic> sp. nov. (GZNU20180606007) in preservative. <bold>A</bold> Dorsal view <bold>B</bold> Ventral views <bold>C</bold> Lateral views.</p></caption><graphic xmlns:xlink="http://www.w3.org/1999/xlink" xlink:href="zookeys-923-115-g004.jpg" position="float" orientation="portrait" xlink:type="simple" id="oo_396688.jpg"><uri content-type="original_file" xlink:type="simple">https://binary.pensoft.net/fig/396688</uri></graphic></fig></tp:treatment-sec><tp:treatment-sec sec-type="Coloration of holotype in preservative" id="SECID0EERCI"><title>Coloration of holotype in preservative.</title><p>In preservation, there are dark brown marks on the dorsum and flanks; dorsum of the body and hindlimbs are dark brown, while dorsum of the forelimbs is yellowish brown; transverse bars on the limbs become more distinct, and dark-brown patterns, marks and spots on the back are indistinct; ventral surface of the body is yellowish brown with brown marbling on the sides and chest; orange supra-axillary, femoral, pectoral and ventrolateral glands fade to greyish white.</p></tp:treatment-sec><tp:treatment-sec sec-type="variation" id="SECID0EJRCI"><title>Variations.</title><p>Measurements of the type series are shown in Table <xref ref-type="table" rid="T4">4</xref>. Females (mean of <abbrev xmlns:xlink="http://www.w3.org/1999/xlink" xlink:title="snout-vent length" id="ABBRID0ETRCI" xlink:type="simple">SVL</abbrev> (32.0 ± 1.5 mm, <italic>n</italic> = 3) have larger body size than males (mean of <abbrev xmlns:xlink="http://www.w3.org/1999/xlink" xlink:title="snout-vent length" id="ABBRID0EZRCI" xlink:type="simple">SVL</abbrev> 29.2 ± 0.4 mm, <italic>n</italic> = 5) (Table <xref ref-type="table" rid="T4">4</xref>). In life (Fig. <xref ref-type="fig" rid="F5">5</xref>), all paratypes match overall characters of the holotype, except the surface of the belly that is scattered with brown speckling in the holotype (that for females is more distinct; GZNU20180606001). Under the condition of preservation, however, some specimens become slightly darker brown compared to the holotype.</p><fig id="F5" position="float" orientation="portrait"><object-id xmlns:xlink="http://www.w3.org/1999/xlink" content-type="doi" xlink:type="simple">10.3897/zookeys.923.47172.figure5</object-id><object-id xmlns:xlink="http://www.w3.org/1999/xlink" content-type="arpha" xlink:type="simple">E7517D71-7F28-5B74-A436-A32EB0DCEA9B</object-id><label>Figure 5.</label><caption><p>Paratypes of <italic><tp:taxon-name><tp:taxon-name-part taxon-name-part-type="genus" reg="Leptobrachella">Leptobrachella</tp:taxon-name-part> <tp:taxon-name-part taxon-name-part-type="species" reg="suiyangensis">suiyangensis</tp:taxon-name-part></tp:taxon-name></italic> sp. nov. in life. <bold>A</bold> GZNU20180606005, adult male (<bold>A</bold>), (<bold>B</bold>) GZNU20180606002, adult male <bold>C</bold> GZNU20180606003, adult female.</p></caption><graphic xmlns:xlink="http://www.w3.org/1999/xlink" xlink:href="zookeys-923-115-g005.jpg" position="float" orientation="portrait" xlink:type="simple" id="oo_396512.jpg"><uri content-type="original_file" xlink:type="simple">https://binary.pensoft.net/fig/396512</uri></graphic></fig></tp:treatment-sec><tp:treatment-sec sec-type="distribution" id="SECID0EHTCI"><title>Distribution and habitats.</title><p>Currently, <italic><tp:taxon-name><tp:taxon-name-part taxon-name-part-type="genus" reg="Leptobrachella">Leptobrachella</tp:taxon-name-part> <tp:taxon-name-part taxon-name-part-type="species" reg="suiyangensis">suiyangensis</tp:taxon-name-part></tp:taxon-name></italic> sp. nov. is known only from its holotype locality, Huoqiuba Nature Reserve, Suiyang County, Guizhou Province, China (Fig. <xref ref-type="fig" rid="F1">1</xref>). The specimens were collected in a stream (ca 1.5 m in width and ca 10 cm in depth) and from nearby well-preserved bamboo forests (1501 m a.s.l.). During June, males were calling from under bamboo leaves; others perch on or under rocks by the side of the stream.</p><table-wrap id="T4" position="float" orientation="portrait"><label>Table 4.</label><caption><p>Measurements (in mm), and body proportions of <italic><tp:taxon-name><tp:taxon-name-part taxon-name-part-type="genus" reg="Leptobrachella">Leptobrachella</tp:taxon-name-part> <tp:taxon-name-part taxon-name-part-type="species" reg="suiyangensis">suiyangensis</tp:taxon-name-part></tp:taxon-name></italic><bold>sp.nov.</bold> from Suiyang County, Guizhou Province, China.</p></caption><table id="TID0ENCBK" rules="all"><tbody><tr><td rowspan="1" colspan="1">
                      <bold>Measurements</bold>
                    </td><td rowspan="1" colspan="1">
                      <bold>Males Range (mean ± SD), n = 5</bold>
                    </td><td rowspan="1" colspan="1">
                      <bold>Females Range (mean ± SD), n = 3</bold>
                    </td></tr><tr><td rowspan="1" colspan="1">
                      <abbrev xmlns:xlink="http://www.w3.org/1999/xlink" xlink:title="snout-vent length" id="ABBRID0EOVCI" xlink:type="simple">SVL</abbrev>
                    </td><td rowspan="1" colspan="1">28.7–29.7 (29.2 ± 0.4)</td><td rowspan="1" colspan="1">30.5–33.5 (32.0 ± 1.5)</td></tr><tr><td rowspan="1" colspan="1">
                      <abbrev xmlns:xlink="http://www.w3.org/1999/xlink" xlink:title="head length" id="ABBRID0E4VCI" xlink:type="simple">HDL</abbrev>
                    </td><td rowspan="1" colspan="1">9.9–12.1 (11.1 ± 0.9)</td><td rowspan="1" colspan="1">10.3–13.1 (12.0 ± 1.5)</td></tr><tr><td rowspan="1" colspan="1">
                      <abbrev xmlns:xlink="http://www.w3.org/1999/xlink" xlink:title="head width" id="ABBRID0EMWCI" xlink:type="simple">HDW</abbrev>
                    </td><td rowspan="1" colspan="1">9.3–10.4 (10.0 ± 0.4)</td><td rowspan="1" colspan="1">10.7–12.1 (11.2 ± 0.8)</td></tr><tr><td rowspan="1" colspan="1">
                      <abbrev xmlns:xlink="http://www.w3.org/1999/xlink" xlink:title="snout length" id="ABBRID0E2WCI" xlink:type="simple">SNT</abbrev>
                    </td><td rowspan="1" colspan="1">4.0–5.0 (4.4 ± 0.4)</td><td rowspan="1" colspan="1">4.7–4.9 (4.8 ± 0.1)</td></tr><tr><td rowspan="1" colspan="1">
                      <abbrev xmlns:xlink="http://www.w3.org/1999/xlink" xlink:title="eye diameter" id="ABBRID0EKXCI" xlink:type="simple">EYE</abbrev>
                    </td><td rowspan="1" colspan="1">2.4–3.9 (3.2 ± 0.6)</td><td rowspan="1" colspan="1">3.6–3.7 (3.7 ± 0.1)</td></tr><tr><td rowspan="1" colspan="1">
                      <abbrev xmlns:xlink="http://www.w3.org/1999/xlink" xlink:title="interorbital distance" id="ABBRID0EZXCI" xlink:type="simple">IOD</abbrev>
                    </td><td rowspan="1" colspan="1">2.8–3.4 (3.1 ± 0.2)</td><td rowspan="1" colspan="1">3.1–3.5 (3.2 ± 0.2)</td></tr><tr><td rowspan="1" colspan="1">INT</td><td rowspan="1" colspan="1">2.8–3.7 (3.1 ± 0.4)</td><td rowspan="1" colspan="1">3.1–3.6 (3.4 ± 0.3)</td></tr><tr><td rowspan="1" colspan="1">
                      <abbrev xmlns:xlink="http://www.w3.org/1999/xlink" xlink:title="upper eyelid width" id="ABBRID0ESYCI" xlink:type="simple">UEW</abbrev>
                    </td><td rowspan="1" colspan="1">1.6–3.1 (2.3 ± 0.6)</td><td rowspan="1" colspan="1">2.2–3.0 (2.7 ± 0.4)</td></tr><tr><td rowspan="1" colspan="1">
                      <abbrev xmlns:xlink="http://www.w3.org/1999/xlink" xlink:title="nostril-eyelid length" id="ABBRID0EBZCI" xlink:type="simple">NEL</abbrev>
                    </td><td rowspan="1" colspan="1">2.3–2.8 (2.5 ± 0.2)</td><td rowspan="1" colspan="1">2.3–3.1 (2.6 ± 0.4)</td></tr><tr><td rowspan="1" colspan="1">
                      <abbrev xmlns:xlink="http://www.w3.org/1999/xlink" xlink:title="nostril-snout length" id="ABBRID0EQZCI" xlink:type="simple">NSL</abbrev>
                    </td><td rowspan="1" colspan="1">1.1–2.2 (1.5 ± 0.5)</td><td rowspan="1" colspan="1">1.3–1.8(1.5 ± 0.3)</td></tr><tr><td rowspan="1" colspan="1">
                      <abbrev xmlns:xlink="http://www.w3.org/1999/xlink" xlink:title="tympanum diameter" id="ABBRID0E6ZCI" xlink:type="simple">TMP</abbrev>
                    </td><td rowspan="1" colspan="1">1.2–2.3 (1.9 ± 0.4)</td><td rowspan="1" colspan="1">2.6–3.8 (3.3 ± 0.6)</td></tr><tr><td rowspan="1" colspan="1">
                      <abbrev xmlns:xlink="http://www.w3.org/1999/xlink" xlink:title="tympanum-eye distance" id="ABBRID0EO1CI" xlink:type="simple">TEY</abbrev>
                    </td><td rowspan="1" colspan="1">1.1–1.9 (1.5 ± 0.3)</td><td rowspan="1" colspan="1">1.4–1.7 (1.6 ± 0.2)</td></tr><tr><td rowspan="1" colspan="1">
                      <abbrev xmlns:xlink="http://www.w3.org/1999/xlink" xlink:title="tibia length" id="ABBRID0E41CI" xlink:type="simple">TIB</abbrev>
                    </td><td rowspan="1" colspan="1">13.1–13.8 (13.5 ± 0.3)</td><td rowspan="1" colspan="1">15.2–17.4 (15.9 ± 1.3)</td></tr><tr><td rowspan="1" colspan="1">HND</td><td rowspan="1" colspan="1">6.5–7.4 (7.0 ± 0.3)</td><td rowspan="1" colspan="1">7.1–8.1 (7.5 ± 0.5)</td></tr><tr><td rowspan="1" colspan="1">
                      <abbrev xmlns:xlink="http://www.w3.org/1999/xlink" xlink:title="length of the lower arm and hand" id="ABBRID0EW2CI" xlink:type="simple">LAHL</abbrev>
                    </td><td rowspan="1" colspan="1">13.2–13.4 (13.3 ± 0.1)</td><td rowspan="1" colspan="1">13.4–16.7 (14.6 ± 1.8)</td></tr><tr><td rowspan="1" colspan="1">
                      <abbrev xmlns:xlink="http://www.w3.org/1999/xlink" xlink:title="hindlimb length" id="ABBRID0EF3CI" xlink:type="simple">HLL</abbrev>
                    </td><td rowspan="1" colspan="1">41.8–44.4 (43.1 ± 0.9)</td><td rowspan="1" colspan="1">44.7–53.8 (47.9 ± 5.1)</td></tr><tr><td rowspan="1" colspan="1">
                      <abbrev xmlns:xlink="http://www.w3.org/1999/xlink" xlink:title="foot length" id="ABBRID0EU3CI" xlink:type="simple">FOT</abbrev>
                    </td><td rowspan="1" colspan="1">12.3–12.9 (12.6 ± 0.3)</td><td rowspan="1" colspan="1">13.9–16.6 (15.0 ± 1.4)</td></tr><tr><td rowspan="1" colspan="1"><abbrev xmlns:xlink="http://www.w3.org/1999/xlink" xlink:title="head length" id="ABBRID0ED4CI" xlink:type="simple">HDL</abbrev>/<abbrev xmlns:xlink="http://www.w3.org/1999/xlink" xlink:title="head width" id="ABBRID0EH4CI" xlink:type="simple">HDW</abbrev></td><td rowspan="1" colspan="1">1.06–1.20 (1.12 ± 0.06)</td><td rowspan="1" colspan="1">0.90–1.20 (1.07 ± 0.15)</td></tr><tr><td rowspan="1" colspan="1"><abbrev xmlns:xlink="http://www.w3.org/1999/xlink" xlink:title="head length" id="ABBRID0EV4CI" xlink:type="simple">HDL</abbrev>/<abbrev xmlns:xlink="http://www.w3.org/1999/xlink" xlink:title="snout-vent length" id="ABBRID0EZ4CI" xlink:type="simple">SVL</abbrev></td><td rowspan="1" colspan="1">0.34–0.41 (0.38 ± 0.03)</td><td rowspan="1" colspan="1">0.30–0.40 (0.37 ± 0.06)</td></tr><tr><td rowspan="1" colspan="1"><abbrev xmlns:xlink="http://www.w3.org/1999/xlink" xlink:title="snout length" id="ABBRID0EH5CI" xlink:type="simple">SNT</abbrev>/<abbrev xmlns:xlink="http://www.w3.org/1999/xlink" xlink:title="head length" id="ABBRID0EL5CI" xlink:type="simple">HDL</abbrev></td><td rowspan="1" colspan="1">0.35–0.44 (0.40 ± 0.03)</td><td rowspan="1" colspan="1">0.40–0.50 (0.43 ± 0.06)</td></tr><tr><td rowspan="1" colspan="1"><abbrev xmlns:xlink="http://www.w3.org/1999/xlink" xlink:title="snout length" id="ABBRID0EZ5CI" xlink:type="simple">SNT</abbrev>/<abbrev xmlns:xlink="http://www.w3.org/1999/xlink" xlink:title="eye diameter" id="ABBRID0E45CI" xlink:type="simple">EYE</abbrev></td><td rowspan="1" colspan="1">1.05–1.71 (1.41 ± 0.27)</td><td rowspan="1" colspan="1">1.30–1.40 (1.33 ± 0.06)</td></tr><tr><td rowspan="1" colspan="1"><abbrev xmlns:xlink="http://www.w3.org/1999/xlink" xlink:title="eye diameter" id="ABBRID0EL6CI" xlink:type="simple">EYE</abbrev>/<abbrev xmlns:xlink="http://www.w3.org/1999/xlink" xlink:title="tympanum diameter" id="ABBRID0EP6CI" xlink:type="simple">TMP</abbrev></td><td rowspan="1" colspan="1">1.14–2.33 (1.80 ± 0.45)</td><td rowspan="1" colspan="1">1.00–1.40 (1.17 ± 0.21)</td></tr><tr><td rowspan="1" colspan="1"><abbrev xmlns:xlink="http://www.w3.org/1999/xlink" xlink:title="eye diameter" id="ABBRID0E46CI" xlink:type="simple">EYE</abbrev>/<abbrev xmlns:xlink="http://www.w3.org/1999/xlink" xlink:title="snout length" id="ABBRID0EBADI" xlink:type="simple">SNT</abbrev></td><td rowspan="1" colspan="1">0.59–0.95 (0.73 ± 0.15)</td><td rowspan="1" colspan="1">0.70–0.80 (0.77 ± 0.06)</td></tr><tr><td rowspan="1" colspan="1"><abbrev xmlns:xlink="http://www.w3.org/1999/xlink" xlink:title="tympanum diameter" id="ABBRID0EPADI" xlink:type="simple">TMP</abbrev>/<abbrev xmlns:xlink="http://www.w3.org/1999/xlink" xlink:title="eye diameter" id="ABBRID0ETADI" xlink:type="simple">EYE</abbrev></td><td rowspan="1" colspan="1">0.43–0.88 (0.59 ± 0.18)</td><td rowspan="1" colspan="1">0.70–1.10 (0.93 ± 0.21)</td></tr><tr><td rowspan="1" colspan="1"><abbrev xmlns:xlink="http://www.w3.org/1999/xlink" xlink:title="tibia length" id="ABBRID0EBBDI" xlink:type="simple">TIB</abbrev>/<abbrev xmlns:xlink="http://www.w3.org/1999/xlink" xlink:title="snout-vent length" id="ABBRID0EFBDI" xlink:type="simple">SVL</abbrev></td><td rowspan="1" colspan="1">0.46–0.47 (0.46 ± 0.01)</td><td rowspan="1" colspan="1">0.50</td></tr><tr><td rowspan="1" colspan="1"><abbrev xmlns:xlink="http://www.w3.org/1999/xlink" xlink:title="length of the lower arm and hand" id="ABBRID0ETBDI" xlink:type="simple">LAHL</abbrev>/<abbrev xmlns:xlink="http://www.w3.org/1999/xlink" xlink:title="snout-vent length" id="ABBRID0EXBDI" xlink:type="simple">SVL</abbrev></td><td rowspan="1" colspan="1">0.45–0.47 (0.46 ± 0.01)</td><td rowspan="1" colspan="1">0.40–0.50 (0.47 ± 0.06)</td></tr><tr><td rowspan="1" colspan="1"><abbrev xmlns:xlink="http://www.w3.org/1999/xlink" xlink:title="hindlimb length" id="ABBRID0EFCDI" xlink:type="simple">HLL</abbrev>/<abbrev xmlns:xlink="http://www.w3.org/1999/xlink" xlink:title="snout-vent length" id="ABBRID0EJCDI" xlink:type="simple">SVL</abbrev></td><td rowspan="1" colspan="1">1.44–1.51 (1.48 ± 0.03)</td><td rowspan="1" colspan="1">1.40–1.60 (1.50 ± 0.10)</td></tr><tr><td rowspan="1" colspan="1"><abbrev xmlns:xlink="http://www.w3.org/1999/xlink" xlink:title="tibia length" id="ABBRID0EXCDI" xlink:type="simple">TIB</abbrev>/<abbrev xmlns:xlink="http://www.w3.org/1999/xlink" xlink:title="hindlimb length" id="ABBRID0E2CDI" xlink:type="simple">HLL</abbrev></td><td rowspan="1" colspan="1">0.30–0.32 (0.31 ± 0.01)</td><td rowspan="1" colspan="1">0.30</td></tr></tbody></table></table-wrap></tp:treatment-sec><tp:treatment-sec><!--Section generated to contain objects referenced in tp:taxon-treatment.--><fig id="F1" position="float" orientation="portrait"><object-id xmlns:xlink="http://www.w3.org/1999/xlink" content-type="doi" xlink:type="simple">10.3897/zookeys.923.47172.figure1</object-id><object-id xmlns:xlink="http://www.w3.org/1999/xlink" content-type="arpha" xlink:type="simple">9431BBC9-E61F-5819-AED7-D49ADF717A45</object-id><label>Figure 1.</label><caption><p>Collection locality (red circle) of <italic><tp:taxon-name><tp:taxon-name-part taxon-name-part-type="genus" reg="Leptobrachella">Leptobrachella</tp:taxon-name-part> <tp:taxon-name-part taxon-name-part-type="species" reg="suiyangensis">suiyangensis</tp:taxon-name-part></tp:taxon-name></italic> sp. nov. from Suiyang County, Guizhou province, China used in this study.</p></caption><graphic xmlns:xlink="http://www.w3.org/1999/xlink" xlink:href="zookeys-923-115-g001.jpg" position="float" orientation="portrait" xlink:type="simple" id="oo_396508.jpg"><uri content-type="original_file" xlink:type="simple">https://binary.pensoft.net/fig/396508</uri></graphic></fig></tp:treatment-sec><ref-list><ref id="B9"><mixed-citation xmlns:xlink="http://www.w3.org/1999/xlink" xlink:type="simple"><person-group><name name-style="western"><surname>Dubois</surname><given-names>A</given-names></name></person-group> (<year>1983</year>) <article-title>Note préliminaire sur le genre <italic><tp:taxon-name><tp:taxon-name-part taxon-name-part-type="genus">Leptolalax</tp:taxon-name-part></tp:taxon-name></italic> Dubois, 1980 (Amphibiens, Anoures), avec diagnose d’une espèce novelle du Vietnam.</article-title><source>Alytes</source><volume>2</volume>: <fpage>147</fpage>–<lpage>153</lpage>.</mixed-citation></ref><ref id="B46"><mixed-citation xmlns:xlink="http://www.w3.org/1999/xlink" xlink:type="simple"><person-group><name name-style="western"><surname>Matsui</surname><given-names>M</given-names></name></person-group> (<year>1997</year>) Call characteristics of Malaysian <italic><tp:taxon-name><tp:taxon-name-part taxon-name-part-type="genus">Leptolalax</tp:taxon-name-part></tp:taxon-name></italic> with a description of two new species (<tp:taxon-name><tp:taxon-name-part taxon-name-part-type="order">Anura</tp:taxon-name-part></tp:taxon-name>: <tp:taxon-name><tp:taxon-name-part taxon-name-part-type="family">Pelobatidae</tp:taxon-name-part></tp:taxon-name>) Copeia 1997: 158–165. <ext-link xlink:type="simple" ext-link-type="doi" xlink:href="10.2307/1447851">https://doi.org/10.2307/1447851</ext-link></mixed-citation></ref><ref id="B47"><mixed-citation xmlns:xlink="http://www.w3.org/1999/xlink" xlink:type="simple"><person-group><name name-style="western"><surname>Matsui</surname><given-names>M</given-names></name></person-group> (<year>2006</year>) <article-title>Three new species of <italic><tp:taxon-name><tp:taxon-name-part taxon-name-part-type="genus">Leptolalax</tp:taxon-name-part></tp:taxon-name></italic> from Thailand (<tp:taxon-name><tp:taxon-name-part taxon-name-part-type="class">Amphibia</tp:taxon-name-part></tp:taxon-name>, <tp:taxon-name><tp:taxon-name-part taxon-name-part-type="order">Anura</tp:taxon-name-part></tp:taxon-name>, <tp:taxon-name><tp:taxon-name-part taxon-name-part-type="family">Megophryidae</tp:taxon-name-part></tp:taxon-name>).</article-title><source>Zoological Science</source><volume>23</volume>(<issue>9</issue>): <fpage>821</fpage>–<lpage>830</lpage>. <ext-link xlink:type="simple" ext-link-type="doi" xlink:href="10.2108/zsj.23.821">https://doi.org/10.2108/zsj.23.821</ext-link></mixed-citation></ref><ref id="B43"><mixed-citation xmlns:xlink="http://www.w3.org/1999/xlink" xlink:type="simple"><person-group><name name-style="western"><surname>Lathrop</surname><given-names>A</given-names></name><name name-style="western"><surname>Murphy</surname><given-names>RW</given-names></name><name name-style="western"><surname>Orlov</surname><given-names>N</given-names></name><name name-style="western"><surname>Ho</surname><given-names>CT</given-names></name></person-group> (<year>1998</year>) <article-title>Two new species of <italic><tp:taxon-name><tp:taxon-name-part taxon-name-part-type="genus">Leptolalax</tp:taxon-name-part></tp:taxon-name></italic> (<tp:taxon-name><tp:taxon-name-part taxon-name-part-type="order">Anura</tp:taxon-name-part></tp:taxon-name>: <tp:taxon-name><tp:taxon-name-part taxon-name-part-type="family">Megophryidae</tp:taxon-name-part></tp:taxon-name>) from northern Vietnam.</article-title><source><tp:taxon-name><tp:taxon-name-part taxon-name-part-type="class">Amphibia</tp:taxon-name-part></tp:taxon-name>-<tp:taxon-name><tp:taxon-name-part taxon-name-part-type="class">Reptilia</tp:taxon-name-part></tp:taxon-name></source><volume>19</volume>: <fpage>253</fpage>–<lpage>267</lpage>. <ext-link xlink:type="simple" ext-link-type="doi" xlink:href="10.1163/156853898X00160">https://doi.org/10.1163/156853898X00160</ext-link></mixed-citation></ref><ref id="B11"><mixed-citation xmlns:xlink="http://www.w3.org/1999/xlink" xlink:type="simple"><person-group><name name-style="western"><surname>Delorme</surname><given-names>M</given-names></name><name name-style="western"><surname>Dubois</surname><given-names>A</given-names></name><name name-style="western"><surname>Grosjean</surname><given-names>S</given-names></name><name name-style="western"><surname>Ohler</surname><given-names>A</given-names></name></person-group> (<year>2006</year>) <article-title>Une nouvelle ergotaxinomie des <tp:taxon-name><tp:taxon-name-part taxon-name-part-type="family">Megophryidae</tp:taxon-name-part></tp:taxon-name> (<tp:taxon-name><tp:taxon-name-part taxon-name-part-type="class">Amphibia</tp:taxon-name-part></tp:taxon-name>, <tp:taxon-name><tp:taxon-name-part taxon-name-part-type="order">Anura</tp:taxon-name-part></tp:taxon-name>).</article-title><source>Alytes</source><volume>24</volume>(<issue>1–4</issue>): <fpage>6</fpage>–<lpage>21</lpage>.</mixed-citation></ref><ref id="B12"><mixed-citation xmlns:xlink="http://www.w3.org/1999/xlink" xlink:type="simple"><person-group><name name-style="western"><surname>Das</surname><given-names>I</given-names></name><name name-style="western"><surname>Tron</surname><given-names>RKL</given-names></name><name name-style="western"><surname>Rangad</surname><given-names>D</given-names></name><name name-style="western"><surname>Hooroo</surname><given-names>RN</given-names></name></person-group> (<year>2010</year>) <article-title>A new species of <italic><tp:taxon-name><tp:taxon-name-part taxon-name-part-type="genus">Leptolalax</tp:taxon-name-part></tp:taxon-name></italic> (<tp:taxon-name><tp:taxon-name-part taxon-name-part-type="order">Anura</tp:taxon-name-part></tp:taxon-name>: <tp:taxon-name><tp:taxon-name-part taxon-name-part-type="family">Megophryidae</tp:taxon-name-part></tp:taxon-name>) from the sacred groves of Mawphlang, Meghalaya, north-eastern India.</article-title><source>Zootaxa</source><volume>2339</volume>: <fpage>44</fpage>–<lpage>56</lpage>. <ext-link xlink:type="simple" ext-link-type="doi" xlink:href="10.11646/zootaxa.2339.1.2">https://doi.org/10.11646/zootaxa.2339.1.2</ext-link></mixed-citation></ref></ref-list></tp:taxon-treatment>
